# Supplementary material for: Deciphering Molecular Mechanism of the Neuropharmacological Action of Fucosterol through Integrated System Pharmacology and In Silico Analysis
Source: Mar Drugs. 2019 Nov 13;17(11):0. doi: 10.3390/md17110639 (PMC6891791; doi:10.3390/md17110639)
Supplement: Supplementary file 1 [file marinedrugs-17-00639-s001.zip]

Archive with 4 entries (4 files):
- Supplementary files/Figure S1. Inflammatory pathway in KEGG pathway analysis.jpg
- Supplementary files/Table S1. ADMET properties of fucosterol.xlsx
- Supplementary files/Table S2. Data for the fucosterol target.xlsx
- Supplementary files/Table S3. Molecular docking simulation.xlsx
