# Supplementary material for: Deciphering Molecular Mechanism of the Neuropharmacological Action of Fucosterol through Integrated System Pharmacology and In Silico Analysis
Source: Mar Drugs. 2019 Nov 13;17(11):0. doi: 10.3390/md17110639 (PMC6891791; doi:10.3390/md17110639)
Supplement: Supplementary file 1 [file marinedrugs-17-00639-s001.zip › Supplementary files/Table S1. ADMET properties of fucosterol.xlsx]

## Sheet: Table S1. Pharmacokinetics
	Lipinski’s rule of five				Jorgensen’s rule of three			Blood Brain Barrier Permeability
molecule	mol_MW	donorHB	accptHB	QPlogPo/w	QPlogS	QPPCaco	#metabolites	QPlogBB	CNS		PercentHumanOralAbsorption	Rule Of Five (violation)	Rule Of Three (violation)
5281328 (Fucosterol)	412.698	1	1.7	7.587	-8.837	3376.43	6	-0.3	0		100	1	1
QikProp properties and descriptors.
Property or Descriptor	Description	Range or recommended values
mol_MW	Molecular weight of the molecule.	130.0 – 725.0
donorHB	Estimated number of hydrogen bonds that would be donated by the solute to water molecules in an aqueous solution. Values are averages taken over a number of configurations, so they can be non-integer.	0.0 – 6.0
accptHB	Estimated number of hydrogen bonds that would be accepted by the solute from water molecules in an aqueous solution. Values are averages taken over a number of configurations, so they can be non-integer.	2.0 – 20.0
QPlogPo/w	Predicted octanol/water partition coefficient.	–2.0 – 6.5
QPlogS	Predicted aqueous solubility, log S. S in mol dm–3 is the concentration of the solute in a saturated solution that is in equilibrium with the crystalline solid.	–6.5 – 0.5
QPPCaco	Predicted apparent Caco-2 cell permeability in nm/sec. Caco2 cells are a model for the gut-blood barrier. QikProp predictions are for non-active transport.	500 great
#metabolites	Number of likely metabolic reactions.	1 – 8
QPlogBB	Predicted brain/blood partition coefficient. Note: QikProp predictions are for orally delivered drugs so, for example, dopamine and serotonin are CNS negative because they are too polar to cross the blood-brain barrier	–3.0 – 1.2
CNS	Predicted central nervous system activity on a –2 (inactive) to +2 (active) scale.	–2 (inactive), +2 (active)
PercentHumanOralAbsorption	Predicted human oral absorption on 0 to 100% scale. The prediction is based on a quantitative multiple linear regression model. This property usually correlates well with HumanOralAbsorption, as both measure the same property.	>80% is high
RuleOfFive	Number of violations of Lipinski’s rule of five [3]. The rules are: mol_MW < 500, QPlogPo/w < 5, donorHB ≤ 5, accptHB ≤ 10. Compounds that satisfy these rules are considered druglike. (The “five” refers to the limits, which are multiples of 5.)	maximum is 4
RuleOfThree	Number of violations of Jorgensen’s rule of three. The three rules are: QPlogS > -5.7, QP PCaco > 22 nm/s, # Primary Metabolites < 7. Compounds with fewer (and preferably no) violations of these rules are more likely to be orally available.	maximum is 3
