# Supplementary material for: Deciphering Molecular Mechanism of the Neuropharmacological Action of Fucosterol through Integrated System Pharmacology and In Silico Analysis
Source: Mar Drugs. 2019 Nov 13;17(11):0. doi: 10.3390/md17110639 (PMC6891791; doi:10.3390/md17110639)
Supplement: Supplementary file 1 [file marinedrugs-17-00639-s001.zip › Supplementary files/Table S2. Data for the fucosterol target.xlsx]

## Sheet: Table S2_Fucosterol tergets
Target Gene	Gene_id	Gene_Full_Name	Target Protein	UniProt_id	NDD-targets association
ABCA1	19	ATP binding cassette subfamily A member 1	ABCA1	O95477	AD, PD, HD
ABCG1	9619	ATP binding cassette subfamily G member 1	ABCG1	P45844	AD
ACAT1	38	acetyl-CoA acetyltransferase 1	ACAT1	P24752	AD
ACE	1636	angiotensin I converting enzyme	ACE	P12821	AD, PD, HD
ACHE	43	acetylcholinesterase (Cartwright blood group)	AChE	P22303	AD, PD, HD
AKR1B1	231	aldo-keto reductase family 1 member B	AKR1B1	P15121	AD, PD
AKT1	207	AKT serine/threonine kinase 1	AKT1	P31749	AD, PD, HD
APOE	348	apolipoprotein E	APOE	P02649	AD, PD, HD
APP	351	amyloid beta precursor protein	APP	P05067	AD, PD, HD
ATF2	1386	activating transcription factor 2	ATF2	P15336	AD, PD, HD
BACE1	23621	beta-secretase 1	BACE1	P56817	AD, PD
BAX	581	BCL2 associated X, apoptosis regulator	Bax	Q07812	AD, PD, HD
BCL2	596	BCL2, apoptosis regulator	Bcl-2	P10415	AD, PD, HD
BDNF	627	brain derived neurotrophic factor	BDNF	P23560	AD, PD, HD
BECN1	8678	beclin 1	BECN1	Q14457	AD, HD
CASP3	836	caspase 3	Casp3	P42574	AD, PD, HD
CASP8	841	caspase 8	Casp8	Q14790	AD, PD, HD
CASP9	842	caspase 9	Casp9	P55211	AD, PD, HD
CAT	847	catalase	CAT	P04040	AD, PD, HD
CCNA1	31203	Cyclin-A1	CCNA1	P78396
CCNB1	68982	G2/mitotic-specific cyclin-B1	CCNB1	P14635
CDK1	983	cyclin dependent kinase 1	CDK1	P06493	AD
CEBPA	3211	CCAAT/enhancer-binding protein alpha	CEBPA	P49715
COL1A2		Collagen alpha-2(I) chain	COL1A2	P08123
COX2	4513	cytochrome c oxidase subunit II	COX2	P00403	AD, PD
CYCS	133055	cytochrome complex	CYCS	P99999
FADD	8772	Fas associated via death domain	FADD	Q13158
FAS	355	Fas cell surface death receptor	FAS	P25445	AD, PD
FASLG	356	Fas ligand	FASLG	P48023	AD, PD
FOS	2353	Fos proto-oncogene, AP-1 transcription factor subunit	Fos	P01100	AD
GPX1	2876	glutathione peroxidase 1	Gpx1	P07203	PD
GRIN2A	2903	glutamate ionotropic receptor NMDA type subunit 2A	GluN2A	Q12879	AD, PD, HD
HIF1A	3091	hypoxia inducible factor 1 subunit alpha	HIF-1α	Q16665	AD, PD
HMOX1	3162	heme oxygenase 1	HMOX1	P09601	AD, PD, HD
HSPA5	3908	Endoplasmic reticulum chaperone BiP (GRp78)	HSPA5	P11021
IKBKB	3551	inhibitor of nuclear factor kappa B kinase subunit beta	IKBKB	O14920	AD
IL1B	3553	interleukin 1 beta	IL-1β	P01584	AD, PD, HD
IL6	3569	interleukin 6	IL6	P05231	AD, PD, HD
INSIG2	9400	Insulin induced gene 2	INSIG2	Q9Y5U4
IRS1	3667	insulin receptor substrate 1	IRS1	P35568	AD
JUN	3725	Jun proto-oncogene, AP-1 transcription factor subunit	Jun	P05412	AD
MAP1LC3B	81631	microtubule associated protein 1 light chain 3 beta	MAP1LC3B	Q9GZQ8	AD
MAP2K3	56430	Dual specificity mitogen-activated protein kinase kinase 3	MAP2K3	P46734
MAP2K6	5608	mitogen-activated protein kinase kinase 6	MAP2K6	P52564	PD, HD
MAPK1	5594	mitogen-activated protein kinase 1	MAPK1	P28482	AD, PD, HD
MAPK14	1432	mitogen-activated protein kinase 14	MAPK14	Q16539	AD, PD, HD
MAPK8	5599	mitogen-activated protein kinase 8	MAPK8	P45983	AD, PD, HD
MAPKAPK2	9261	mitogen-activated protein kinase-activated protein kinase 2	MAPKAPK2	P49137	AD
MMP1	4312	matrix metallopeptidase 1	MMP1	P03956	AD
MMP2	4313	matrix metallopeptidase 2	MMP2	P08253	AD, HD
MMP9	4318	matrix metallopeptidase 9	MMP9	P14780	AD, PD, HD
MPO	4353	myeloperoxidase	MPO	P05164	AD, PD
NFE2L2	4780	nuclear factor, erythroid 2 like 2	Nrf2	Q16236	AD, PD, HD
NFKB1	4790	nuclear factor kappa B subunit 1	NF-κB	P19838	AD, PD, HD
NFKBIA	7863	IκBα (nuclear factor of kappa light polypeptide gene enhancer in B-cells inhibitor, alpha)	NFKBIA	P25963
NGB	58157	neuroglobin	Ngb	Q9NPG2	AD
NOS2	4843	nitric oxide synthase 2	iNOS	P35228	AD, PD
NPC1L1	56585	Niemann-Pick C1-Like 1 (NPC1L1)	NPC1L1	Q9UHC9
NR1C3	7899	Peroxisome proliferator-activated receptor gamma	PPARγ	P37231	AD, PD, HD
NR1H2	7376	nuclear receptor subfamily 1 group H member 2	LXRβ	P55055	AD
NR1H3	10062	nuclear receptor subfamily 1 group H member 3	LXRα	Q13133	AD
NR3C1	2908	nuclear receptor subfamily 3 group C member 1	GR	P04150	AD
NTRK2	4915	neurotrophic receptor tyrosine kinase 2	TrkB	Q16620	AD, HD
NUP62	23636	nucleoporin 62	NUP62	P37198	AD, HD
PIK3CA	5290	phosphatidylinositol-4,5-bisphosphate 3-kinase catalytic subunit alpha	PIK3CA	P42336	AD, PD, HD
PTPN1	5770	protein tyrosine phosphatase, non-receptor type 1	PTPN1	P18031	AD
RELA	5970	RELA proto-oncogene, NF-kB subunit	RELA	Q04206	AD
SOD1	6647	superoxide dismutase 1	SOD1	P00441	AD, PD, HD
SREBF1	6720	sterol regulatory element binding transcription factor 1	SREBF1	P36956	PD
TGFB1	7040	transforming growth factor beta 1	TGFB1	P01137	AD, PD, HD
TNF	7124	tumor necrosis factor	TNFα	P01375	AD, PD, HD
TNFRSF11A	2848	Receptor activator of nuclear factor κ B (RANK)	TNFRSF11A	Q9Y6Q6
