# Supplementary material for: Deciphering Molecular Mechanism of the Neuropharmacological Action of Fucosterol through Integrated System Pharmacology and In Silico Analysis
Source: Mar Drugs. 2019 Nov 13;17(11):0. doi: 10.3390/md17110639 (PMC6891791; doi:10.3390/md17110639)
Supplement: Supplementary file 1 [file marinedrugs-17-00639-s001.zip › Supplementary files/Table S3. Molecular docking simulation.xlsx]

## Sheet: Table S3_docking result
Title	PDB-id	glide energy	glide confnum	glide ecoul	docking score	XP GScore	glide ligand efficiency	MMGBSA dG Bind	MMGBSA dG Bind Coulomb	MMGBSA dG Bind Covalent	MMGBSA dG Bind Hbond	MMGBSA dG Bind Lipo	MMGBSA dG Bind Packing	MMGBSA dG Bind SelfCont	MMGBSA dG Bind Solv GB	MMGBSA dG Bind vdW
LXR-β	1P8D	-48.756	1	-4.53	-12.916	-12.916	-0.431	-80.37	-7.76	9.205	-0.913	-48.107	0	0	25.139	-57.934
GR	6DXK	-29.997	1	-2.172	-7.142	-0.238	-27.825	-49.528	-6.538	2.679	-0.785	-29.728	0	0	20.338	-35.494
TrkB	1HCF	-30.415	1	-2.728	-2.948	-2.948	-0.098	-34.062	-4.223	3.079	-0.519	-18.11	0	0	19.091	-33.38
TLR2	6NIG	-21.756	1	-2.035	-6.802	-6.802	-0.227	-33.861	-2.339	5.298	0	-27.677	0	0	26.71	-35.853
TLR4	5IJC	-24.806	1	-3.899	-2.081	-2.081	-0.069	-29.073	-10.818	5.744	-1.034	-17.207	0	0	19.49	-25.248
BACE1	5HDZ	-35.686	1	-2.604	-5.41	-5.41	-0.18	-19.875	-10.565	8.013	-0.814	-29.558	0	0	49.99	-36.941
AChE	3QT0	-16.582	1	-1.026	-8.071	-8.071	-0.269	-13.497	-12.872	29.263	-1.097	-36.692	0	0	25.04	14.201
